# Supplementary material for: MpeV is a lyase isomerase that ligates a doubly linked phycourobilin on the β-subunit of phycoerythrin I and II in marine Synechococcus
Source: J Biol Chem. 2020 Nov 23;296:100031. doi: 10.1074/jbc.RA120.015289 (PMC7948978; doi:10.1074/jbc.RA120.015289)
Supplement: Supporting Information [file mmc2.xlsx]

## Sheet: Feuil1
Table S4: Accession numbers of the lyase sequences used in this study for phylogenetic analyses
Taxonomy /phenotype								Accession number
Strain Name	RCC strain number	Genus	species	Sub-cluster/phototype	Clade	Sub-clade	Pigment type	Genome	cpeF	mpeU	mpeV
PCC7601		Fremyella	diplosiphon	n.a.	n.a.	n.a.	n.a.		AAF89697.1
PCC7421		Gloeobacter	sp.	n.a.	n.a.	n.a.	n.a.	NC_005125.1
ATCC29133		Nostoc	punctiforme					NC_010628.1	cpeF	mpeU	mpeV
MIT0601	n.a.	Prochlorococcus	marinus	LL	LLIII	n.a.	High b/a	JNAU00000000
MIT0602	n.a.	Prochlorococcus	marinus	LL	LLIII	n.a.	High b/a	JNAV00000000
MIT0701	n.a.	Prochlorococcus	marinus	LL	LLIV	n.a.	High b/a	JNBA00000000
MIT0801	n.a.	Prochlorococcus	marinus	LL	LLI	n.a.	High b/a	CP007754
MIT9211	n.a.	Prochlorococcus	marinus	LL	LLIII	n.a.	High b/a	CP000878
MIT9303	n.a.	Prochlorococcus	sp.	LL	LLIV	n.a.	High b/a	CP000554
MIT9313	407	Prochlorococcus	sp.	LL	LLIV	n.a.	High b/a	BX548175
NATL1A	158	Prochlorococcus	marinus	LL	LLI	n.a.	High b/a	CP000553
NATL2A	162	Prochlorococcus	marinus	LL	LLI	n.a.	High b/a	CP000095
SS120	156	Prochlorococcus	marinus	LL	LLII	n.a.	High b/a	AE017126
A15-127	2378	Synechococcus	sp.	5.1	WPC1	WPC1a	3c			KY347707
A15-24	1087	Synechococcus	sp.	5.1	III	IIIa	3c			KY347703
A15-28	2556	Synechococcus	sp.	5.1	III	IIIb	3c			KY347704
A15-44	2527	Synechococcus	sp.	5.1	II	IIa	2		MG014537
A15-60	2554	Synechococcus	sp.	5.1	VII	VIIa	3c			KY347705
A15-62	2374	Synechococcus	sp.	5.1	II	IIc	3dB			KY347706
A18-25c	n.a.	Synechococcus	sp.	5.1	VII	VIIa	3c			KY347708
A18-40	n.a.	Synechococcus	sp.	5.1	III	IIIa	3dB			KY347709
A18-46.1	n.a.	Synechococcus	sp.	5.1	III	IIIa	3c			KY347710
BIOS-E4-1	2534	Synechococcus	sp.	5.1	CRD1	n.a.	3cA			KY347711	MG014536
BIOS-U3-1	2533	Synechococcus	sp.	5.1	CRD1	n.a.	3dA			KY347712	MG014535
BL107	515	Synechococcus	sp.	5.1	IV	IVa	3dA	AATZ00000000
BMK-MC-1	2438	Synechococcus	sp.	5.1	V	n.a.	2		MG014534
BOUM118	2379	Synechococcus	sp.	5.1	III	IIIa	3c			KY347713
CB0205	n.a.	Synechococcus	sp.	5.2	n.a.	n.a.	2	ADXM00000000
CC9311	1086	Synechococcus	sp.	5.1	I	Ia	3dA	CP000435
CC9605	753	Synechococcus	sp.	5.1	II	IIc	3c	CP000110
CC9616	n.a.	Synechococcus	sp.	5.1	XX	n.a.	3f	AZXL00000000.1
CC9902	2673	Synechococcus	sp.	5.1	IV	IVa	3dA	CP000097
KORDI-100	n.a.	Synechococcus	sp.	5.1	UC-A	n.a.	3f	CP006269.1
KORDI-49	n.a.	Synechococcus	sp.	5.1	WPC1	WPC1a	3a	CP006270.1
KORDI-52	n.a.	Synechococcus	sp.	5.1	II	IIa	3bB	CP006271.1
M16.1	791	Synechococcus	sp.	5.1	II	IIa	3a		MG014533
MEDNS5	2368	Synechococcus	sp.	5.1	VI	VIa	3c			KY347714
MINOS11	2319	Synechococcus	sp.	5.3	n.a.	n.a.	3dB			KY347715
MITS9220	2571	Synechococcus	sp.	5.1	CRD1	n.a.	3dA			KY347716	MG014532
MVIR-18-1	2385	Synechococcus	sp.	5.1	I	Ib	3aA		AGX70098.1
NOUM97013	2433	Synechococcus	sp.	5.1	VII	VIIb	3a		MG014531
PROS-7-1	2381	Synechococcus	sp.	5.1	VI	VIb	2		MG014530
PROS-9-1	328	Synechococcus	sp.	5.1	I	Ib	3dA			KY347717	MG014529
PROS-U-1	2369	Synechococcus	sp.	5.1	II	IIh	3dB			KY347718
RCC307	307	Synechococcus	sp.	5.3	n.a.	n.a.	3eA	CT978603
ROS8604	2380	Synechococcus	sp.	5.1	I	Ib	3a		MG014528
RS9902	2376	Synechococcus	sp.	5.1	II	IIa	3c			KY347719
RS9907	2382	Synechococcus	sp.	5.1	II	IIa	3a		MG014527
RS9915	2553	Synechococcus	sp.	5.1	III	IIIa	3dB			KY347720
RS9916	555	Synechococcus	sp.	5.1	IX	n.a.	3dA	AAUA00000000
SYN20	2035	Synechococcus	sp.	5.1	I	Ib	3a		MG014526
TAK9802	2528	Synechococcus	sp.	5.1	II	IIa	3a		MG014525
WH7803	752	Synechococcus	sp.	5.1	V	n.a.	3a	CT971583
WH7805	1085	Synechococcus	sp.	5.1	VI	VIc	2	AAOK00000000
WH8016	2535	Synechococcus	sp.	5.1	I	Ib	3aA	AGIK00000000.1
WH8020	2437	Synechococcus	sp.	5.1	I	Ia	3dA	CP011941
WH8102	539	Synechococcus	sp.	5.1	III	IIIa	3c	BX548020
WH8103	2366	Synechococcus	sp.	5.1	III	IIIa	3bB	LN847356
WH8109	2033	Synechococcus	sp.	5.1	II	IIa	3bB	CP006882.1
n.a. : not applicable
RCC: Roscoff Culture Collection
